# Supplementary material for: An Artificial Neural Network–Based Pediatric Mortality Risk Score: Development and Performance Evaluation Using Data From a Large North American Registry
Source: JMIR Med Inform. 2021 Aug 31;9(8):e24079. doi: 10.2196/24079 (PMC8441599; doi:10.2196/24079)
Supplement: Multimedia Appendix 1 [file medinform_v9i8e24079_app1.zip]

Archive with 6 entries (6 files):
- Code/ANN_Normalized.ipynb
- Code/ANN_Unnormalized.ipynb
- Code/DataStats_Table1.ipynb
- Code/LogisticRegression_PIM2_PRISM3.ipynb
- Code/Model_Comparison.ipynb
- Code/Read_me.txt
