# Supplementary material for: An Artificial Neural Network–Based Pediatric Mortality Risk Score: Development and Performance Evaluation Using Data From a Large North American Registry
Source: JMIR Med Inform. 2021 Aug 31;9(8):e24079. doi: 10.2196/24079 (PMC8441599; doi:10.2196/24079)
Supplement: Multimedia Appendix 1 [file medinform_v9i8e24079_app1.zip › Code/ANN_Unnormalized.ipynb]

# %% [code]
random_int = 0

# %% [code]
import pandas as pd
import numpy as np
import nb_black

from sklearn.preprocessing import OneHotEncoder
from sklearn.model_selection import train_test_split
from sklearn.linear_model import LogisticRegression
from sklearn.model_selection import GridSearchCV
from sklearn.impute import SimpleImputer
import math
import matplotlib.pyplot as plt
import tensorflow as tf
from tensorflow import keras

%load_ext nb_black

pd.set_option("display.max_rows", None, "display.max_columns", None)

# %% [code]
total_data = pd.read_csv("VPS_data.csv", low_memory=False)
total_data.rename(columns={"Unnamed: 0": "Instance ID"}, inplace=True)

# %% [code]
def get_eval_results(total_data, random_int):

    #     # split into train and test sets

    outcome = total_data["outcome"]
    features = total_data.drop(columns={"outcome", "Instance ID"})
    features.fillna(np.nan, inplace=True)

    # split the dataset into train and test sets

    (
        feature_train_set,
        feature_test_set,
        outcome_train_set,
        outcome_test_set,
    ) = train_test_split(
        features, outcome, test_size=0.3, shuffle=True, random_state=random_int
    )

    # select pim2 and prism-3 scores for each test set

    pim2_score = pd.DataFrame(feature_test_set["pim2Score"])
    pim2_proba = pd.DataFrame(feature_test_set["pim2ProbabilityOfDeath"])

    prism_score = pd.DataFrame(feature_test_set["prism3Score"])
    prism_proba = pd.DataFrame(feature_test_set["prism3ProbabilityOfDeath"])

    feature_train_set = feature_train_set[
        [
            "ageInMonths",
            "electiveAdmissionToIcu",
            "admittedFollowingCardiacBypass_Pim2_pim3",
            "pim2_NoHighRiskDx",
            "pim2_NoLowRiskDx",
            "pim2PupillaryReaction",
            "mechanicalVentilation_firstHour_",
            "systolicBloodPressure",
            "baseExcess",
            "fio2",
            "pao2_mmhg_",
            "highSystolicBloodPressure_mmhg_",
            "highHeartRate_bpm_",
            "lowTemperature_c_",
            "highTemperature_c_",
            "pupillary",
            "worstComaStatus",
            "worstGlascowComaScore",
            "highBicarbonate_mmol_l_",
            "lowBicarbonate_mmol_l_",
            "lowPh",
            "highPh",
            "lowPco2_mmhg_",
            "highPco2_mmhg_",
            "highCreatinine_mg_dl_",
            "highPtt_seconds_",
            "highPt_seconds_",
            "highBloodUreaNitrogen_mg_dl_",
            "glucose",
            "potassium",
            "white_blood",
            "platelet_count",
        ]
    ]

    feature_test_set = feature_test_set[
        [
            "ageInMonths",
            "electiveAdmissionToIcu",
            "admittedFollowingCardiacBypass_Pim2_pim3",
            "pim2_NoHighRiskDx",
            "pim2_NoLowRiskDx",
            "pim2PupillaryReaction",
            "mechanicalVentilation_firstHour_",
            "systolicBloodPressure",
            "baseExcess",
            "fio2",
            "pao2_mmhg_",
            "highSystolicBloodPressure_mmhg_",
            "highHeartRate_bpm_",
            "lowTemperature_c_",
            "highTemperature_c_",
            "pupillary",
            "worstComaStatus",
            "worstGlascowComaScore",
            "highBicarbonate_mmol_l_",
            "lowBicarbonate_mmol_l_",
            "lowPh",
            "highPh",
            "lowPco2_mmhg_",
            "highPco2_mmhg_",
            "highCreatinine_mg_dl_",
            "highPtt_seconds_",
            "highPt_seconds_",
            "highBloodUreaNitrogen_mg_dl_",
            "glucose",
            "potassium",
            "white_blood",
            "platelet_count",
        ]
    ]

    # impute missing values

    filled_columns = []
    filled_train_data = pd.DataFrame()
    filled_test_data = pd.DataFrame()
    # filling missing values

    cols = feature_train_set.columns
    # cols=['potassium']

    for i in cols:

        if (feature_train_set[i].isna().sum() > 0) or (
            feature_test_set[i].isna().sum() > 0
        ):

            filled_columns.append(i)

            if feature_train_set[i].dtypes == "object":

                imp = SimpleImputer(strategy="most_frequent")

            else:

                imp = SimpleImputer(strategy="median")

            temp_train_df = pd.DataFrame(
                imp.fit_transform(np.array(feature_train_set[i]).reshape(-1, 1)),
                columns=[i],
            ).reset_index(drop=True)

            filled_train_data[i] = temp_train_df

            temp_test_df = pd.DataFrame(
                imp.transform(np.array(feature_test_set[i]).reshape(-1, 1)), columns=[i]
            ).reset_index(drop=True)

            filled_test_data[i] = temp_test_df.copy()

        else:

            filled_train_data[i] = feature_train_set[i].reset_index(drop=True)
            filled_test_data[i] = feature_test_set[i].reset_index(drop=True)

    # encoding categorical and boolean variables

    encoded_columns = []
    one_hot_train_set = pd.DataFrame()
    one_hot_test_set = pd.DataFrame()

    for i in filled_train_data.columns:

        if filled_train_data[i].dtypes == "object":

            if filled_train_data[i].nunique() > 2:

                #                 print(i)
                encoded_columns.append(i)
                encoder = OneHotEncoder(handle_unknown="ignore")

                temp_train_df = encoder.fit_transform(
                    np.array(filled_train_data[i]).reshape(-1, 1)
                )
                temp_train_df = pd.DataFrame(
                    temp_train_df.toarray(), columns=encoder.categories_
                ).reset_index(drop=True)

                temp_test_df = encoder.transform(
                    np.array(filled_test_data[i]).reshape(-1, 1)
                )
                temp_test_df = pd.DataFrame(
                    temp_test_df.toarray(), columns=encoder.categories_
                ).reset_index(drop=True)

                one_hot_train_set[temp_train_df.columns] = temp_train_df
                one_hot_test_set[temp_test_df.columns] = temp_test_df

            elif filled_train_data[i].nunique() <= 2:

                temp_train_df = (
                    pd.DataFrame(
                        map(lambda x: 1 if x == "True" else 0, filled_train_data[i])
                    ).rename(columns={0: i})
                ).reset_index(drop=True)
                one_hot_train_set[i] = temp_train_df

                temp_test_df = (
                    pd.DataFrame(
                        map(lambda x: 1 if x == "True" else 0, filled_test_data[i])
                    ).rename(columns={0: i})
                ).reset_index(drop=True)
                one_hot_test_set[i] = temp_test_df

        elif filled_train_data[i].dtypes == "bool":

            temp_train_df = (
                pd.DataFrame(
                    map(lambda x: 1 if x == 1 else 0, filled_train_data[i])
                ).rename(columns={0: i})
            ).reset_index(drop=True)
            one_hot_train_set[i] = temp_train_df

            temp_test_df = (
                pd.DataFrame(
                    map(lambda x: 1 if x == 1 else 0, filled_test_data[i])
                ).rename(columns={0: i})
            ).reset_index(drop=True)
            one_hot_test_set[i] = temp_test_df

        else:

            one_hot_train_set[i] = filled_train_data[i]
            one_hot_test_set[i] = filled_test_data[i]

    # final train and test sets

    final_train_set = one_hot_train_set
    final_test_set = one_hot_test_set

    final_train_labels = pd.DataFrame(
        map(lambda x: 1 if x == "Died" else 0, outcome_train_set)
    ).reset_index(drop=True)
    final_test_labels = pd.DataFrame(
        map(lambda x: 1 if x == "Died" else 0, outcome_test_set)
    ).reset_index(drop=True)

    model = tf.keras.Sequential()

    model.add(
        tf.keras.layers.Dense(
            32,
            activation="relu",
            kernel_initializer="uniform",
            input_shape=(len(final_train_set.columns),),
        )
    )

    model.add(
        tf.keras.layers.Dense(
            16,
            activation="relu",
            kernel_initializer="uniform",
            input_shape=(len(final_train_set.columns),),
        )
    )

    model.add(tf.keras.layers.Dense(1, activation="sigmoid"))

    loss_fn = keras.losses.BinaryCrossentropy()
    model.compile(loss=loss_fn, optimizer="adam", metrics=["AUC"])
    model.fit(final_train_set, final_train_labels, epochs=100, batch_size=32, verbose=0)
    test_predictions = pd.DataFrame(model.predict_proba(final_test_set))

    return (
        test_predictions,
        final_test_labels,
        pim2_score,
        pim2_proba,
        prism_score,
        prism_proba,
    )

# %% [code]
n_iterations = 1

total_test_predictions = pd.DataFrame()
total_test_labels = pd.DataFrame()
total_pim2_scores = pd.DataFrame()
total_pim2_probs = pd.DataFrame()
total_prism_scores = pd.DataFrame()
total_prism_probs = pd.DataFrame()

for i in range(n_iterations):

    (
        predictions_i,
        final_test_labels,
        pim2_score,
        pim2_proba,
        prism_score,
        prism_proba,
    ) = get_eval_results(total_data, i)

    total_test_predictions[i] = (predictions_i[0]).reset_index(drop=True)
    total_test_labels[i] = (final_test_labels[0]).reset_index(drop=True)

    total_pim2_scores[i] = (pim2_score["pim2Score"]).reset_index(drop=True)
    total_pim2_probs[i] = (pim2_proba["pim2ProbabilityOfDeath"]).reset_index(drop=True)

    total_prism_scores[i] = (prism_score["prism3Score"]).reset_index(drop=True)
    total_prism_probs[i] = (prism_proba["prism3ProbabilityOfDeath"]).reset_index(
        drop=True
    )


# %% [code]
total_test_predictions.to_csv("Results/Total_Test_Predictions_MLP_Unnormalized.csv")

# %% [code]


# %% [code]


# %% [code]
