# Supplementary material for: An Artificial Neural Network–Based Pediatric Mortality Risk Score: Development and Performance Evaluation Using Data From a Large North American Registry
Source: JMIR Med Inform. 2021 Aug 31;9(8):e24079. doi: 10.2196/24079 (PMC8441599; doi:10.2196/24079)
Supplement: Multimedia Appendix 1 [file medinform_v9i8e24079_app1.zip › Code/DataStats_Table1.ipynb]

# %% [code]
import pandas as pd
import numpy as np
import nb_black

from sklearn.preprocessing import OneHotEncoder
from sklearn.model_selection import train_test_split
from sklearn.linear_model import LogisticRegression
from sklearn.model_selection import GridSearchCV
from sklearn.impute import SimpleImputer
import math
import matplotlib.pyplot as plt
import pickle

%load_ext nb_black

pd.set_option("display.max_rows", None, "display.max_columns", None)

# %% [code]
total_data = pd.read_csv("VPS_data.csv", encoding="iso-8859-1", low_memory=False)
total_data.drop(columns=["Unnamed: 0"], inplace=True)
diag_categories = pd.read_csv("Diagnosis_Categories.csv")
total_data = total_data.merge(
    diag_categories, how="left", left_on="StarCode_Descriptor", right_on="Code"
)

# %% [code]
train_alive = []
train_dead = []
test_alive = []
test_dead = []

for i in range(0,100):
    
    outcome = total_data["outcome"]
    features = total_data.drop(columns={"outcome"})
    features.fillna(np.nan, inplace=True)

    (
        feature_train_set,
        feature_test_set,
        outcome_train_set,
        outcome_test_set,
    ) = train_test_split(
        features, outcome, test_size=0.3, shuffle=True, random_state=i
    )
    
    train_alive.append(len(outcome_train_set[outcome_train_set=='Survived']))
    train_dead.append(len(outcome_train_set[outcome_train_set=='Died']))
    
    test_alive.append(len(outcome_test_set[outcome_test_set=='Survived']))
    test_dead.append(len(outcome_test_set[outcome_test_set=='Died']))


# %% [code]
min(train_alive), max(train_alive)

# %% [code]
min(test_dead), max(test_dead)

# %% [code]
min(train_dead), max(train_dead)

# %% [code]
# contains median number of samples with "Died" outcome in training and test datasets 

req_train_set = pd.read_csv("req_train_set_for_stats.csv")
req_test_set = pd.read_csv("req_test_set_for_stats.csv")

# %% [markdown]
<h2> Categories </h2>

# %% [code]
categ_counts = pd.DataFrame()
for i in [
    "Respiratory",
    "Infectious",
    "Neurological",
    "Gastrointestinal",
    "Dermatological",
]:

    categ_counts = categ_counts.append(
        pd.DataFrame(
            [
                [
                    len(total_data[total_data["Category"] == i]),
                    len(
                        total_data[
                            (
                                (total_data["Category"] == i)
                                & (total_data["outcome"] == "Died")
                            )
                        ]
                    ),
                    len(
                        total_data[
                            (
                                (total_data["Category"] == i)
                                & (total_data["outcome"] == "Survived")
                            )
                        ]
                    ),
                    len(
                        req_train_set[
                            (
                                (req_train_set["Category"] == i)
                                & (req_train_set["outcome"] == "Died")
                            )
                        ]
                    ),
                    len(
                        req_train_set[
                            (
                                (req_train_set["Category"] == i)
                                & (req_train_set["outcome"] == "Survived")
                            )
                        ]
                    ),
                    len(
                        req_test_set[
                            (
                                (req_test_set["Category"] == i)
                                & (req_test_set["outcome"] == "Died")
                            )
                        ]
                    ),
                    len(
                        req_test_set[
                            (
                                (req_test_set["Category"] == i)
                                & (req_test_set["outcome"] == "Survived")
                            )
                        ]
                    ),
                ]
            ],
            columns=[
                "all",
                "died",
                "survived",
                "train_died",
                "train_surv",
                "test_died",
                "test_surv",
            ],
        )
    )

# %% [code]
categ_counts.index = [
    "Respiratory",
    "Infectious",
    "Neurological",
    "Gastrointestinal",
    "Dermatological",
]

# %% [code]
categ_counts

# %% [code]
categ_ratios = pd.DataFrame()
for i in [
    "Respiratory",
    "Infectious",
    "Neurological",
    "Gastrointestinal",
    "Dermatological",
]:

    categ_ratios = categ_ratios.append(
        pd.DataFrame(
            [
                [
                    100
                    * len(total_data[total_data["Category"] == i])
                    / len(total_data),
                    100
                    * len(
                        total_data[
                            (
                                (total_data["Category"] == i)
                                & (total_data["outcome"] == "Died")
                            )
                        ]
                    )
                    / len(total_data[total_data["outcome"] == "Died"]),
                    100
                    * len(
                        total_data[
                            (
                                (total_data["Category"] == i)
                                & (total_data["outcome"] == "Survived")
                            )
                        ]
                    )
                    / len(total_data[total_data["outcome"] == "Survived"]),
                    100
                    * len(
                        req_train_set[
                            (
                                (req_train_set["Category"] == i)
                                & (req_train_set["outcome"] == "Died")
                            )
                        ]
                    )
                    / len(req_train_set[req_train_set["outcome"] == "Died"]),
                    100
                    * len(
                        req_train_set[
                            (
                                (req_train_set["Category"] == i)
                                & (req_train_set["outcome"] == "Survived")
                            )
                        ]
                    )
                    / len(req_train_set[(req_train_set["outcome"] == "Survived")]),
                    100
                    * len(
                        req_test_set[
                            (
                                (req_test_set["Category"] == i)
                                & (req_test_set["outcome"] == "Died")
                            )
                        ]
                    )
                    / len(req_test_set[((req_test_set["outcome"] == "Died"))]),
                    100
                    * len(
                        req_test_set[
                            (
                                (req_test_set["Category"] == i)
                                & (req_test_set["outcome"] == "Survived")
                            )
                        ]
                    )
                    / len(req_test_set[req_test_set["outcome"] == "Survived"]),
                ]
            ],
            columns=[
                "all",
                "died",
                "survived",
                "train_died",
                "train_surv",
                "test_died",
                "test_surv",
            ],
        )
    )

# %% [code]
categ_ratios.index = ["Respiratory",
        "Infectious",
        "Neurological",
        "Gastrointestinal",
        "Dermatological",
    ]


# %% [code]
categ_ratios

# %% [code]
pd.DataFrame(total_data["Category"].value_counts())["Category"] * 100 / len(total_data)

# %% [code]
pd.DataFrame(total_data[total_data["outcome"] == "Died"]["Category"].value_counts())

# %% [code]
pd.DataFrame(total_data[total_data["outcome"] == "Died"]["Category"].value_counts())[
    "Category"
] * 100 / len(total_data[total_data["outcome"] == "Died"])

# %% [markdown]
<h2> Male stats </h2>

# %% [code]


male_stats = pd.DataFrame(
        [
            [
                len(total_data[total_data['gender'] == 'Male']),
                len(
                    total_data[
                        (
                            (total_data['gender'] == 'Male')
                            & (total_data["outcome"] == "Died")
                        )
                    ]
                ),
                len(
                    total_data[
                        (
                            (total_data['gender'] == 'Male')
                            & (total_data["outcome"] == "Survived")
                        )
                    ]
                ),
                len(
                    req_train_set[
                        (
                            (req_train_set['gender'] == 'Male')
                            & (req_train_set["outcome"] == "Died")
                        )
                    ]
                )
                ,
               len(
                    req_train_set[
                        (
                            (req_train_set['gender'] == 'Male')
                            & (req_train_set["outcome"] == "Survived")
                        )
                    ]
                )
                ,
                len(
                    req_test_set[
                        (
                            (req_test_set['gender'] == 'Male')
                            & (req_test_set["outcome"] == "Died")
                        )
                    ]
                )
                ,
                len(
                    req_test_set[
                        (
                            (req_test_set['gender'] == 'Male')
                            & (req_test_set["outcome"] == "Survived")
                        )
                    ]
                )
               ,
            ]
        ],
        columns=[
            "all",
            "died",
            "survived",
            "train_died",
            "train_surv",
            "test_died",
            "test_surv",
        ],
    )


# %% [code]
male_stats

# %% [code]


male_ratio = pd.DataFrame(
        [
            [
                100 * len(total_data[total_data['gender'] == 'Male']) / len(total_data),
                100
                * len(
                    total_data[
                        (
                            (total_data['gender'] == 'Male')
                            & (total_data["outcome"] == "Died")
                        )
                    ]
                )
                / len(total_data[total_data["outcome"] == "Died"]),
                100
                * len(
                    total_data[
                        (
                            (total_data['gender'] == 'Male')
                            & (total_data["outcome"] == "Survived")
                        )
                    ]
                )
                / len(total_data[total_data["outcome"] == "Survived"]),
                100
                * len(
                    req_train_set[
                        (
                            (req_train_set['gender'] == 'Male')
                            & (req_train_set["outcome"] == "Died")
                        )
                    ]
                )
                / len(req_train_set[req_train_set["outcome"] == "Died"]),
                100
                * len(
                    req_train_set[
                        (
                            (req_train_set['gender'] == 'Male')
                            & (req_train_set["outcome"] == "Survived")
                        )
                    ]
                )
                / len(req_train_set[(req_train_set["outcome"] == "Survived")]),
                100
                * len(
                    req_test_set[
                        (
                            (req_test_set['gender'] == 'Male')
                            & (req_test_set["outcome"] == "Died")
                        )
                    ]
                )
                / len(req_test_set[((req_test_set["outcome"] == "Died"))]),
                100
                * len(
                    req_test_set[
                        (
                            (req_test_set['gender'] == 'Male')
                            & (req_test_set["outcome"] == "Survived")
                        )
                    ]
                )
                / len(req_test_set[req_test_set["outcome"] == "Survived"]),
            ]
        ],
        columns=[
            "all",
            "died",
            "survived",
            "train_died",
            "train_surv",
            "test_died",
            "test_surv",
        ],
    )


# %% [code]
male_ratio

# %% [markdown]
<h2>Other features </h2>

# %% [code]
req_columns = [
    "admissionFromInpatientUnit",
    "post_operative",
    "cardiacMassagePriorToIcuAdmission",
    "mechanicalVentilationWithinFirst24Hours",
    "mechanicalVentilation_firstHour_",
]

# %% [code]
counts = pd.DataFrame(
    columns=[
        "all",
        "died",
        "survived",
        "train_died",
        "train_surv",
        "test_died",
        "test_surv",
    ]
)

ratios = pd.DataFrame(
    columns=[
        "all",
        "died",
        "survived",
        "train_died",
        "train_surv",
        "test_died",
        "test_surv",
    ]
)

for i in req_columns:

    counts = counts.append(
        pd.DataFrame(
            [
                [
                    len(total_data[total_data[i] == True]),
                    len(
                        total_data[
                            (
                                (total_data[i] == True)
                                & (total_data["outcome"] == "Died")
                            )
                        ]
                    ),
                    len(
                        total_data[
                            (
                                (total_data[i] == True)
                                & (total_data["outcome"] == "Survived")
                            )
                        ]
                    ),
                    len(
                        req_train_set[
                            (
                                (req_train_set[i] == True)
                                & (req_train_set["outcome"] == "Died")
                            )
                        ]
                    ),
                    len(
                        req_train_set[
                            (
                                (req_train_set[i] == True)
                                & (req_train_set["outcome"] == "Survived")
                            )
                        ]
                    ),
                    len(
                        req_test_set[
                            (
                                (req_test_set[i] == True)
                                & (req_test_set["outcome"] == "Died")
                            )
                        ]
                    ),
                    len(
                        req_test_set[
                            (
                                (req_test_set[i] == True)
                                & (req_test_set["outcome"] == "Survived")
                            )
                        ]
                    ),
                ]
            ],
            columns=[
                "all",
                "died",
                "survived",
                "train_died",
                "train_surv",
                "test_died",
                "test_surv",
            ],
        )
    )

# %% [code]
counts.index = [
    "admissionFromInpatientUnit",
    "post_operative",
    "cardiacMassagePriorToIcuAdmission",
    "mechanicalVentilationWithinFirst24Hours",
    "mechanicalVentilation_firstHour_",
]

# %% [code]
counts

# %% [code]
for i in req_columns:

    ratios = ratios.append(
        pd.DataFrame(
            [
                [
                    100 * len(total_data[total_data[i] == True]) / len(total_data),
                    100
                    * len(
                        total_data[
                            (
                                (total_data[i] == True)
                                & (total_data["outcome"] == "Died")
                            )
                        ]
                    )
                    / len(total_data[total_data["outcome"] == "Died"]),
                    100
                    * len(
                        total_data[
                            (
                                (total_data[i] == True)
                                & (total_data["outcome"] == "Survived")
                            )
                        ]
                    )
                    / len(total_data[total_data["outcome"] == "Survived"]),
                    100
                    * len(
                        req_train_set[
                            (
                                (req_train_set[i] == True)
                                & (req_train_set["outcome"] == "Died")
                            )
                        ]
                    )
                    / len(req_train_set[req_train_set["outcome"] == "Died"]),
                    100
                    * len(
                        req_train_set[
                            (
                                (req_train_set[i] == True)
                                & (req_train_set["outcome"] == "Survived")
                            )
                        ]
                    )
                    / len(req_train_set[(req_train_set["outcome"] == "Survived")]),
                    100
                    * len(
                        req_test_set[
                            (
                                (req_test_set[i] == True)
                                & (req_test_set["outcome"] == "Died")
                            )
                        ]
                    )
                    / len(req_test_set[((req_test_set["outcome"] == "Died"))]),
                    100
                    * len(
                        req_test_set[
                            (
                                (req_test_set[i] == True)
                                & (req_test_set["outcome"] == "Survived")
                            )
                        ]
                    )
                    / len(req_test_set[req_test_set["outcome"] == "Survived"]),
                ]
            ],
            columns=[
                "all",
                "died",
                "survived",
                "train_died",
                "train_surv",
                "test_died",
                "test_surv",
            ],
        )
    )

# %% [code]
ratios.index = [
    "admissionFromInpatientUnit",
    "post_operative",
    "cardiacMassagePriorToIcuAdmission",
    "mechanicalVentilationWithinFirst24Hours",
    "mechanicalVentilation_firstHour_",
]

# %% [code]
ratios

# %% [code]


# %% [markdown]
<h2>Age in months </h2>

# %% [code]
print(
    np.median(total_data["ageInMonths"]),
    total_data["ageInMonths"].quantile(q=0.25),
    total_data["ageInMonths"].quantile(q=0.75),
)

# %% [code]
print(
    np.median(total_data[total_data["outcome"] == "Died"]["ageInMonths"]),
    total_data[total_data["outcome"] == "Died"]["ageInMonths"].quantile(q=0.25),
    total_data[total_data["outcome"] == "Died"]["ageInMonths"].quantile(q=0.75),
)

# %% [code]
print(
    np.median(total_data[total_data["outcome"] == "Survived"]["ageInMonths"]),
    total_data[total_data["outcome"] == "Survived"]["ageInMonths"].quantile(q=0.25),
    total_data[total_data["outcome"] == "Survived"]["ageInMonths"].quantile(q=0.75),
)

# %% [code]
print(
    np.median(req_train_set[req_train_set["outcome"] == "Died"]["ageInMonths"]),
    req_train_set[req_train_set["outcome"] == "Died"]["ageInMonths"].quantile(q=0.25),
    req_train_set[req_train_set["outcome"] == "Died"]["ageInMonths"].quantile(q=0.75),
)

# %% [code]
print(
    np.median(req_train_set[req_train_set["outcome"] == "Survived"]["ageInMonths"]),
    req_train_set[req_train_set["outcome"] == "Survived"]["ageInMonths"].quantile(
        q=0.25
    ),
    req_train_set[req_train_set["outcome"] == "Survived"]["ageInMonths"].quantile(
        q=0.75
    ),
)

# %% [code]
print(
    np.median(req_test_set[req_test_set["outcome"] == "Died"]["ageInMonths"]),
    req_test_set[req_test_set["outcome"] == "Died"]["ageInMonths"].quantile(q=0.25),
    req_test_set[req_test_set["outcome"] == "Died"]["ageInMonths"].quantile(q=0.75),
)

# %% [code]
print(
    np.median(req_test_set[req_test_set["outcome"] == "Survived"]["ageInMonths"]),
    req_test_set[req_test_set["outcome"] == "Survived"]["ageInMonths"].quantile(q=0.25),
    req_test_set[req_test_set["outcome"] == "Survived"]["ageInMonths"].quantile(q=0.75),
)

# %% [markdown]
<h2> Length of stay </h2>

# %% [code]
print(
    np.median(total_data["physicalLengthOfStay_days_"]),
    total_data["physicalLengthOfStay_days_"].quantile(q=0.25),
    total_data["physicalLengthOfStay_days_"].quantile(q=0.75),
)

# %% [code]
print(
    np.median(
        total_data[total_data["outcome"] == "Died"]["physicalLengthOfStay_days_"]
    ),
    total_data[total_data["outcome"] == "Died"]["physicalLengthOfStay_days_"].quantile(
        q=0.25
    ),
    total_data[total_data["outcome"] == "Died"]["physicalLengthOfStay_days_"].quantile(
        q=0.75
    ),
)

# %% [code]
print(
    np.median(
        total_data[total_data["outcome"] == "Survived"]["physicalLengthOfStay_days_"]
    ),
    total_data[total_data["outcome"] == "Survived"][
        "physicalLengthOfStay_days_"
    ].quantile(q=0.25),
    total_data[total_data["outcome"] == "Survived"][
        "physicalLengthOfStay_days_"
    ].quantile(q=0.75),
)

# %% [code]
print(
    np.median(
        req_train_set[req_train_set["outcome"] == "Died"]["physicalLengthOfStay_days_"]
    ),
    req_train_set[req_train_set["outcome"] == "Died"][
        "physicalLengthOfStay_days_"
    ].quantile(q=0.25),
    req_train_set[req_train_set["outcome"] == "Died"][
        "physicalLengthOfStay_days_"
    ].quantile(q=0.75),
)

# %% [code]
print(
    np.median(
        req_train_set[req_train_set["outcome"] == "Survived"][
            "physicalLengthOfStay_days_"
        ]
    ),
    req_train_set[req_train_set["outcome"] == "Survived"][
        "physicalLengthOfStay_days_"
    ].quantile(q=0.25),
    req_train_set[req_train_set["outcome"] == "Survived"][
        "physicalLengthOfStay_days_"
    ].quantile(q=0.75),
)

# %% [code]
print(
    np.median(
        req_test_set[req_test_set["outcome"] == "Died"]["physicalLengthOfStay_days_"]
    ),
    req_test_set[req_test_set["outcome"] == "Died"][
        "physicalLengthOfStay_days_"
    ].quantile(q=0.25),
    req_test_set[req_test_set["outcome"] == "Died"][
        "physicalLengthOfStay_days_"
    ].quantile(q=0.75),
)

# %% [code]
print(
    np.median(
        req_test_set[req_test_set["outcome"] == "Survived"][
            "physicalLengthOfStay_days_"
        ]
    ),
    req_test_set[req_test_set["outcome"] == "Survived"][
        "physicalLengthOfStay_days_"
    ].quantile(q=0.25),
    req_test_set[req_test_set["outcome"] == "Survived"][
        "physicalLengthOfStay_days_"
    ].quantile(q=0.75),
)

# %% [code]


# %% [markdown]
<h2> PIM -2 </h2>

# %% [code]
print(
    np.median(total_data["pim2ProbabilityOfDeath"]),
    total_data["pim2ProbabilityOfDeath"].quantile(q=0.25),
    total_data["pim2ProbabilityOfDeath"].quantile(q=0.75),
)

# %% [code]
print(
    np.median(total_data[total_data["outcome"] == "Died"]["pim2ProbabilityOfDeath"]),
    total_data[total_data["outcome"] == "Died"]["pim2ProbabilityOfDeath"].quantile(
        q=0.25
    ),
    total_data[total_data["outcome"] == "Died"]["pim2ProbabilityOfDeath"].quantile(
        q=0.75
    ),
)

# %% [code]
print(
    np.median(
        total_data[total_data["outcome"] == "Survived"]["pim2ProbabilityOfDeath"]
    ),
    total_data[total_data["outcome"] == "Survived"]["pim2ProbabilityOfDeath"].quantile(
        q=0.25
    ),
    total_data[total_data["outcome"] == "Survived"]["pim2ProbabilityOfDeath"].quantile(
        q=0.75
    ),
)

# %% [code]
print(
    np.median(
        req_train_set[req_train_set["outcome"] == "Died"]["pim2ProbabilityOfDeath"]
    ),
    req_train_set[req_train_set["outcome"] == "Died"][
        "pim2ProbabilityOfDeath"
    ].quantile(q=0.25),
    req_train_set[req_train_set["outcome"] == "Died"][
        "pim2ProbabilityOfDeath"
    ].quantile(q=0.75),
)

# %% [code]
print(
    np.median(
        req_train_set[req_train_set["outcome"] == "Survived"]["pim2ProbabilityOfDeath"]
    ),
    req_train_set[req_train_set["outcome"] == "Survived"][
        "pim2ProbabilityOfDeath"
    ].quantile(q=0.25),
    req_train_set[req_train_set["outcome"] == "Survived"][
        "pim2ProbabilityOfDeath"
    ].quantile(q=0.75),
)

# %% [code]
print(
    np.median(
        req_test_set[req_test_set["outcome"] == "Died"]["pim2ProbabilityOfDeath"]
    ),
    req_test_set[req_test_set["outcome"] == "Died"]["pim2ProbabilityOfDeath"].quantile(
        q=0.25
    ),
    req_test_set[req_test_set["outcome"] == "Died"]["pim2ProbabilityOfDeath"].quantile(
        q=0.75
    ),
)

# %% [code]
print(
    np.median(
        req_test_set[req_test_set["outcome"] == "Survived"]["pim2ProbabilityOfDeath"]
    ),
    req_test_set[req_test_set["outcome"] == "Survived"][
        "pim2ProbabilityOfDeath"
    ].quantile(q=0.25),
    req_test_set[req_test_set["outcome"] == "Survived"][
        "pim2ProbabilityOfDeath"
    ].quantile(q=0.75),
)

# %% [code]


# %% [code]


# %% [markdown]
<h2> PRISM -III </h2>

# %% [code]
print(
    np.median(total_data["prism3ProbabilityOfDeath"]),
    total_data["prism3ProbabilityOfDeath"].quantile(q=0.25),
    total_data["prism3ProbabilityOfDeath"].quantile(q=0.75),
)

# %% [code]
print(
    np.median(total_data[total_data["outcome"] == "Died"]["prism3ProbabilityOfDeath"]),
    total_data[total_data["outcome"] == "Died"]["prism3ProbabilityOfDeath"].quantile(
        q=0.25
    ),
    total_data[total_data["outcome"] == "Died"]["prism3ProbabilityOfDeath"].quantile(
        q=0.75
    ),
)

# %% [code]
print(
    np.median(
        total_data[total_data["outcome"] == "Survived"]["prism3ProbabilityOfDeath"]
    ),
    total_data[total_data["outcome"] == "Survived"][
        "prism3ProbabilityOfDeath"
    ].quantile(q=0.25),
    total_data[total_data["outcome"] == "Survived"][
        "prism3ProbabilityOfDeath"
    ].quantile(q=0.75),
)

# %% [code]
print(
    np.median(
        req_train_set[req_train_set["outcome"] == "Died"]["prism3ProbabilityOfDeath"]
    ),
    req_train_set[req_train_set["outcome"] == "Died"][
        "prism3ProbabilityOfDeath"
    ].quantile(q=0.25),
    req_train_set[req_train_set["outcome"] == "Died"][
        "prism3ProbabilityOfDeath"
    ].quantile(q=0.75),
)

# %% [code]
print(
    np.median(
        req_train_set[req_train_set["outcome"] == "Survived"][
            "prism3ProbabilityOfDeath"
        ]
    ),
    req_train_set[req_train_set["outcome"] == "Survived"][
        "prism3ProbabilityOfDeath"
    ].quantile(q=0.25),
    req_train_set[req_train_set["outcome"] == "Survived"][
        "prism3ProbabilityOfDeath"
    ].quantile(q=0.75),
)

# %% [code]
print(
    np.median(
        req_test_set[req_test_set["outcome"] == "Died"]["prism3ProbabilityOfDeath"]
    ),
    req_test_set[req_test_set["outcome"] == "Died"][
        "prism3ProbabilityOfDeath"
    ].quantile(q=0.25),
    req_test_set[req_test_set["outcome"] == "Died"][
        "prism3ProbabilityOfDeath"
    ].quantile(q=0.75),
)

# %% [code]
print(
    np.median(
        req_test_set[req_test_set["outcome"] == "Survived"]["prism3ProbabilityOfDeath"]
    ),
    req_test_set[req_test_set["outcome"] == "Survived"][
        "prism3ProbabilityOfDeath"
    ].quantile(q=0.25),
    req_test_set[req_test_set["outcome"] == "Survived"][
        "prism3ProbabilityOfDeath"
    ].quantile(q=0.75),
)

# %% [code]


# %% [code]
req_train_set["outcome"].value_counts()

# %% [code]
req_test_set["outcome"].value_counts()

# %% [code]
total_data["outcome"].value_counts()
