# Supplementary material for: An Artificial Neural Network–Based Pediatric Mortality Risk Score: Development and Performance Evaluation Using Data From a Large North American Registry
Source: JMIR Med Inform. 2021 Aug 31;9(8):e24079. doi: 10.2196/24079 (PMC8441599; doi:10.2196/24079)
Supplement: Multimedia Appendix 1 [file medinform_v9i8e24079_app1.zip › Code/Model_Comparison.ipynb]

# %% [code]
#importing required packages
import pandas as pd
import numpy as np
import pickle
from sklearn import metrics
from sklearn.metrics import roc_curve, confusion_matrix
from sklearn.metrics import roc_auc_score
from matplotlib import pyplot as plt
from matplotlib.lines import Line2D
from sklearn.metrics import precision_recall_curve,average_precision_score
import scipy

# %% [code]
# read the csv files
test_labels = pd.read_csv("Results/Total_Test_Labels.csv").drop(columns='Unnamed: 0')
lr_predictions = pd.read_csv("Results/Total_Test_Predictions.csv").drop(columns='Unnamed: 0')
mlp_predictions = pd.read_csv("Results/Total_Test_Predictions_MLP_Normalized.csv").drop(columns='Unnamed: 0')

test_labels = pd.read_csv("Results/Total_Test_Labels.csv").drop(columns='Unnamed: 0')

pim_scores = pd.read_csv("Results/Total_PIM_Scores.csv").drop(columns='Unnamed: 0')


prism_scores = pd.read_csv("Results/Total_PRISM_Scores.csv").drop(columns='Unnamed: 0')
pim_probs = pd.read_csv("Results/Total_PIM_Probs.csv").drop(columns='Unnamed: 0')
prism_probs = pd.read_csv("Results/Total_PRISM_Probs.csv").drop(columns='Unnamed: 0')


# %% [markdown]
<h2> AUROC curves (Figure 2) </h2>

# %% [code]
tprs = []
auc_lr = []
mean_fpr = np.linspace(0, 1, 100)

########################################################################################


pim_predictions = pd.read_csv("Results/Total_PIM_Probs.csv").drop(columns='Unnamed: 0')

tprs = []
auc_lr = []
mean_fpr = np.linspace(0, 1, 100)

for i in  pim_predictions.columns:
    
    fpr_lr, tpr_lr, thresholds_lr = metrics.roc_curve(test_labels[i], pim_predictions[i]/100, pos_label=1)
    auc_lr.append(metrics.auc(fpr_lr, tpr_lr))
    
    tprs.append(np.interp(mean_fpr, fpr_lr, tpr_lr))
    
#     plt.plot(fpr_lr, tpr_lr,color='green', linewidth=0.5, alpha=0.60, label=None)
    
mean_tpr = np.mean(tprs, axis=0)
mean_tpr[-1] = 1.0
mean_auc = metrics.auc(mean_fpr, mean_tpr)
std_auc = np.std(auc_lr)

plt.plot(mean_fpr, mean_tpr, color='darkgreen',
         linewidth=2.0, alpha=0.60)

std_tpr = np.std(tprs, axis=0)
tprs_upper = (mean_tpr + 2*std_tpr)
tprs_lower = (mean_tpr - 2*std_tpr)
# tprs_upper = (pd.DataFrame([mean_tpr + 2*std_tpr,np.ones(len(mean_tpr))])).min()
# tprs_lower = (pd.DataFrame([mean_tpr - 2*std_tpr,np.ones(len(mean_tpr))])).max()

plt.fill_between(mean_fpr,tprs_lower, tprs_upper,color='lightgreen', 
                 alpha=0.7)
#####################################################################################################
prism_predictions = pd.read_csv("Results/Total_PRISM_Probs.csv").drop(columns='Unnamed: 0')


tprs = []
auc_lr = []
mean_fpr = np.linspace(0, 1, 100)

for i in  prism_predictions.columns:
    
    fpr_lr, tpr_lr, thresholds_lr = metrics.roc_curve(test_labels[i], prism_predictions[i]/100, pos_label=1)
    auc_lr.append(metrics.auc(fpr_lr, tpr_lr))
    
    tprs.append(np.interp(mean_fpr, fpr_lr, tpr_lr))
    
    
mean_tpr = np.mean(tprs, axis=0)
mean_tpr[-1] = 1.0
mean_auc = metrics.auc(mean_fpr, mean_tpr)
std_auc = np.std(auc_lr)

plt.plot(mean_fpr, mean_tpr, color='blue',
         label=r'Mean ROC (AUC = %0.2f $\pm$ %0.2f)' % (mean_auc, std_auc),
         linewidth=2.0, alpha=0.60)

std_tpr = np.std(tprs, axis=0)
tprs_upper = (mean_tpr + 2*std_tpr)
tprs_lower = (mean_tpr - 2*std_tpr)

plt.fill_between(mean_fpr,tprs_lower, tprs_upper,color='skyblue', 
                 label=r'$\pm$ 2 std. dev.',alpha=0.7)

##########################################

lr_predictions = pd.read_csv("Results/Total_Test_Predictions_LR.csv").drop(columns='Unnamed: 0')
tprs = []
auc_lr = []
for i in  lr_predictions.columns:
    
    fpr_lr, tpr_lr, thresholds_lr = metrics.roc_curve(test_labels[i], lr_predictions[i], pos_label=1)
    auc_lr.append(metrics.auc(fpr_lr, tpr_lr))
    
    tprs.append(np.interp(mean_fpr, fpr_lr, tpr_lr))
    
#     plt.plot(fpr_lr, tpr_lr,color='green', linewidth=0.5, alpha=0.10, label=None)
    
mean_tpr = np.mean(tprs, axis=0)
mean_tpr[-1] = 1.0
mean_auc = metrics.auc(mean_fpr, mean_tpr)
std_auc = np.std(auc_lr)

plt.plot(mean_fpr, mean_tpr, color='black',
         label=r'Mean ROC (AUC = %0.2f $\pm$ %0.2f)' % (mean_auc, std_auc),
         linewidth=2.0, alpha=0.60)

std_tpr = np.std(tprs, axis=0)
tprs_upper = (mean_tpr + 2*std_tpr)
tprs_lower = (mean_tpr - 2*std_tpr)

plt.fill_between(mean_fpr,tprs_lower, tprs_upper,color='dimgray',
                 alpha=0.7)

##############################################################

mlp_predictions = pd.read_csv("Results/Total_Test_Predictions_MLP_Normalized.csv").drop(columns='Unnamed: 0')

tprs = []
auc_lr = []
# mean_fpr = np.linspace(0, 1, 100)

for i in  mlp_predictions.columns:
    
    fpr_lr, tpr_lr, thresholds_lr = metrics.roc_curve(test_labels[i], mlp_predictions[i], pos_label=1)
    auc_lr.append(metrics.auc(fpr_lr, tpr_lr))
    
    tprs.append(np.interp(mean_fpr, fpr_lr, tpr_lr))
    
#     plt.plot(fpr_lr, tpr_lr,color='green', linewidth=0.5, alpha=0.10, label=None)
    
mean_tpr = np.mean(tprs, axis=0)
mean_tpr[-1] = 1.0
mean_auc = metrics.auc(mean_fpr, mean_tpr)
std_auc = np.std(auc_lr)

plt.plot(mean_fpr, mean_tpr, color='darkgoldenrod',
         label=r'Mean ROC (AUC = %0.2f $\pm$ %0.2f)' % (mean_auc, std_auc),
         linewidth=2.0, alpha=0.60)

std_tpr = np.std(tprs, axis=0)
tprs_upper = (mean_tpr + 2*std_tpr)
tprs_lower = (mean_tpr - 2*std_tpr)
# tprs_upper = (pd.DataFrame([mean_tpr + 2*std_tpr,np.ones(len(mean_tpr))])).min()
# tprs_lower = (pd.DataFrame([mean_tpr - 2*std_tpr,np.ones(len(mean_tpr))])).max()

plt.fill_between(mean_fpr,tprs_lower, tprs_upper,color='khaki', 
                 alpha=0.7)

################################################################################################
plt.xlabel("False Positive Rate",fontsize=20)
plt.ylabel("True Positive Rate",fontsize=20)

plt.xlim([0, 1])
plt.ylim([0, 1])

legend_elements = [Line2D([0], [0], color='darkgoldenrod', label='ANN AUC:0.871 (95% CI 0.862-0.880)'),
                   Line2D([0], [0], color='black', label='LR AUC:0.862 (95% CI 0.852-0.872)'),
                   Line2D([0], [0], color='blue', label='PRISM-III AUC:0.844 (95% CI 0.841-0.855)'),
                   Line2D([0], [0], color='darkgreen', label='PIM-2 AUC:0.805 (95% CI 0.801-0.816)')
                   ]

plt.legend(handles=legend_elements,fontsize = 22)  

plt.xticks(fontsize=18)
plt.yticks(fontsize=18)


fig = plt.gcf()
# plt.title(f"Fig 1: MEQ utilization on post operative days (POD 0, 1 and 2) each manual score")
fig.set_size_inches(13.5, 13.5,forward=True)
fig.savefig("Results/ROC_All.png",dpi=100)
fig.show()


# %% [code]


# %% [code]
scipy.stats.ttest_ind(mlp_roc, lr_roc)

# %% [code]
scipy.stats.ttest_ind(mlp_roc, prism_roc)

# %% [code]
scipy.stats.ttest_ind(mlp_roc, pim_roc)

# %% [code]
scipy.stats.ttest_ind(lr_roc, pim_roc)

# %% [code]


# %% [markdown]
<h2> PRC curves (Figure 3) </h2>

# %% [code]
lr_predictions = pd.read_csv("Results/Total_Test_Predictions_LR.csv").drop(columns='Unnamed: 0')


lr_prc = []
for i in lr_predictions.columns:
    
    
    lr_prc.append(average_precision_score(test_labels[i], lr_predictions[i],pos_label=1))


#################################################################################################

prism_predictions = pd.read_csv("Results/Total_PRISM_Probs.csv").drop(columns='Unnamed: 0')

pr_prc = []
for i in prism_predictions.columns:
    
    
    pr_prc.append(average_precision_score(test_labels[i], prism_predictions[i]/100,pos_label=1))
    
#################################################################################################

    
pim_predictions = pd.read_csv("Results/Total_PIM_Scores.csv").drop(columns='Unnamed: 0')

pim_prc = []
for i in pim_predictions.columns:
    
    
    pim_prc.append(average_precision_score(test_labels[i], pim_predictions[i]/100,pos_label=1))


#################################################################################################

mlp_predictions = pd.read_csv("Results/Total_Test_Predictions_MLP_Normalized.csv").drop(columns='Unnamed: 0')

mlp_prc = []
for i in mlp_predictions.columns:
    
    
    mlp_prc.append(average_precision_score(test_labels[i], mlp_predictions[i],pos_label=1))
    

###############################

for i in prism_predictions.columns:
    
    temp_prc = average_precision_score(test_labels[i], prism_predictions[i]/100,pos_label=1)
    
    if (temp_prc >= np.round(np.quantile(pr_prc,q=0.025),decimals=4)) & (temp_prc <= np.round(np.quantile(pr_prc,q=0.975),decimals=4)):
        precision_min_pr, recall_min_pr, _ = precision_recall_curve(test_labels[i], prism_predictions[(i)]/100, pos_label=1)
        plt.plot(recall_min_pr, precision_min_pr, color='skyblue',alpha=0.2)
        
for i in lr_predictions.columns:
    
    temp_lrc = average_precision_score(test_labels[i], lr_predictions[i],pos_label=1)
    
    if (temp_lrc >= np.round(np.quantile(lr_prc,q=0.025),decimals=4)) & (temp_lrc <= np.round(np.quantile(lr_prc,q=0.975),decimals=4)):
        precision_min_lr, recall_min_lr, _ = precision_recall_curve(test_labels[i], lr_predictions[(i)], pos_label=1)
        plt.plot(recall_min_lr, precision_min_lr, color='dimgray',alpha=0.2)
        


for i in pim_predictions.columns:
    
    temp_pim = average_precision_score(test_labels[i], pim_predictions[i]/100,pos_label=1)
    
    if (temp_pim >= np.round(np.quantile(pim_prc,q=0.025),decimals=4)) & (temp_pim <= np.round(np.quantile(pim_prc,q=0.975),decimals=4)):
        precision_min_pim, recall_min_pim, _ = precision_recall_curve(test_labels[i], pim_predictions[(i)]/100, pos_label=1)
        plt.plot(recall_min_pim, precision_min_pim, color='lightgreen',alpha=0.2)
        

for i in mlp_predictions.columns:
    
    temp_mlp = average_precision_score(test_labels[i], mlp_predictions[i],pos_label=1)
    
    if (temp_mlp >= np.round(np.quantile(mlp_prc,q=0.025),decimals=4)) & (temp_mlp <= np.round(np.quantile(mlp_prc,q=0.975),decimals=4)):
        precision_min_mlp, recall_min_mlp, _ = precision_recall_curve(test_labels[i], mlp_predictions[(i)], pos_label=1)
        plt.plot(recall_min_mlp, precision_min_mlp, color='khaki',alpha=0.2)
###############

median_list = np.where(lr_prc == np.sort(lr_prc)[51])

for i in median_list[0]:
    
    precision_lr, recall_lr, _ = precision_recall_curve(test_labels[str(i)], lr_predictions[str(i)], pos_label=1)
    plt.plot(recall_lr,precision_lr,color='black', linewidth=3.0, alpha=1)
    
del median_list

###############

median_list = np.where(pr_prc == np.sort(pr_prc)[51])

for i in median_list[0]:
    
    precision_pr, recall_pr, _ = precision_recall_curve(test_labels[str(i)], prism_predictions[str(i)]/100, pos_label=1)
    plt.plot(recall_pr,precision_pr,color='blue', linewidth=3.0, alpha=1)


del median_list

###############

median_list = np.where(pim_prc == np.sort(pim_prc)[51])
for i in median_list[0]:
    
    precision_pim, recall_pim, _ = precision_recall_curve(test_labels[str(i)], pim_predictions[str(i)]/100, pos_label=1)
    plt.plot(recall_pim, precision_pim, color='darkgreen', linewidth=3.0, alpha=1)

    
del median_list

###################

median_list = np.where(mlp_prc == np.sort(mlp_prc)[51])

for i in median_list[0]:
    
    precision_mlp, recall_mlp, _ = precision_recall_curve(test_labels[str(i)], mlp_predictions[str(i)], pos_label=1)
    plt.plot(recall_mlp, precision_mlp, color='darkgoldenrod', linewidth=3.0, alpha=1)

del median_list

####################


plt.xlabel("Recall",fontsize=22)
plt.ylabel("Precision",fontsize=22)
plt.xlim([0, 1])
plt.ylim([0, 1])
legend_elements = [Line2D([0], [0], color='darkgoldenrod', label='ANN AUPRC:0.372 (95% CI 0.345-0.396)'),
                   Line2D([0], [0], color='black', label='LR AUPRC:0.329 (95% CI 0.304-0.351)'),
                   Line2D([0], [0], color='blue', label='PRISM-III AUPRC:0.348 (95% CI 0.322-0.367)'),
                   Line2D([0], [0], color='darkgreen', label='PIM-2 AUPRC:0.234 (95% CI 0.213-0.255)')
                   ]

plt.legend(handles=legend_elements,fontsize = 22)  

plt.xticks(fontsize=22)
plt.yticks(fontsize=22)

fig = plt.gcf()

fig.set_size_inches(13.5, 13.5,forward=True)
fig.savefig("Results/PRC_All.png",dpi=100)
fig.show()

# %% [code]


# %% [markdown]
<h2>For table 2 </h2>

# %% [code]
# read the csv files

lr_predictions = pd.read_csv("Results/Total_Test_Predictions.csv").drop(columns='Unnamed: 0')
mlp_predictions = pd.read_csv("Results/Total_Test_Predictions_MLP_Normalized.csv").drop(columns='Unnamed: 0')

test_labels = pd.read_csv("Results/Total_Test_Labels.csv").drop(columns='Unnamed: 0')

pim_scores = pd.read_csv("Results/Total_PIM_Scores.csv").drop(columns='Unnamed: 0')


prism_scores = pd.read_csv("Results/Total_PRISM_Scores.csv").drop(columns='Unnamed: 0')
pim_predictions = pd.read_csv("Results/Total_PIM_Probs.csv").drop(columns='Unnamed: 0')
prism_predictions = pd.read_csv("Results/Total_PRISM_Probs.csv").drop(columns='Unnamed: 0')

lr_roc = []
mlp_roc = []

pim_roc = []
prism_roc = []

for i in lr_predictions:
    
    lr_roc.append(roc_auc_score(test_labels[i],lr_predictions[i]))
    mlp_roc.append(roc_auc_score(test_labels[i],mlp_predictions[i]))
    pim_roc.append(roc_auc_score(test_labels[i],pim_predictions[i]/100))
    prism_roc.append(roc_auc_score(test_labels[i],prism_predictions[i]/100))

lr_roc = np.array(lr_roc)
lr_median_index = int(np.where(lr_roc == lr_roc[np.argsort(lr_roc)[len(lr_roc)//2]])[0])

mlp_roc = np.array(mlp_roc)
mlp_median_index = int(np.where(mlp_roc == mlp_roc[np.argsort(mlp_roc)[len(mlp_roc)//2]])[0])

pim_roc = np.array(pim_roc)
pim_median_index = int(np.where(pim_roc == pim_roc[np.argsort(pim_roc)[len(pim_roc)//2]])[0])

prism_roc = np.array(prism_roc)
prism_median_index = int(np.where(prism_roc == prism_roc[np.argsort(prism_roc)[len(prism_roc)//2]])[0])

fpr_lr, tpr_lr, thresholds_lr = metrics.roc_curve(test_labels[str(lr_median_index)], lr_predictions[str(lr_median_index)], pos_label=1)
fpr_mlp, tpr_mlp, thresholds_mlp = metrics.roc_curve(test_labels[str(mlp_median_index)], mlp_predictions[str(mlp_median_index)], pos_label=1)
fpr_pim, tpr_pim, thresholds_pim = metrics.roc_curve(test_labels[str(pim_median_index)], pim_predictions[str(pim_median_index)], pos_label=1)
fpr_prism, tpr_prism, thresholds_prism = metrics.roc_curve(test_labels[str(prism_median_index)], prism_predictions[str(prism_median_index)], pos_label=1)


# %% [code]
youden_lr = []

for i in range(0,len(thresholds_lr)):
    
    tn, fp, fn, tp = confusion_matrix(test_labels[str(lr_median_index)], (lr_predictions[str(lr_median_index)]>=thresholds_lr[i])).ravel()
    youden_lr.append((tp/(tp+fn)) + (tn/(tn+fp)) - 1)
    
############################################


# %% [code]
tn_lr, fp_lr, fn_lr, tp_lr = confusion_matrix(test_labels[str(mlp_median_index)], (lr_predictions[str(mlp_median_index)]>=thresholds_lr[np.argmax(youden_lr)])).ravel()

# %% [code]
youden_mlp = []

for i in range(0,len(thresholds_mlp)):
    
    tn, fp, fn, tp = confusion_matrix(test_labels[str(mlp_median_index)], (mlp_predictions[str(mlp_median_index)]>=thresholds_mlp[i])).ravel()
    youden_mlp.append((tp/(tp+fn)) + (tn/(tn+fp)) - 1)

# %% [code]
tn_mlp, fp_mlp, fn_mlp, tp_mlp = confusion_matrix(test_labels[str(mlp_median_index)], (mlp_predictions[str(mlp_median_index)]>=thresholds_mlp[np.argmax(youden_mlp)])).ravel()

# %% [code]
youden_pim = []

for i in range(0,len(thresholds_pim)):
    
    tn, fp, fn, tp = confusion_matrix(test_labels[str(pim_median_index)], (pim_predictions[str(pim_median_index)]>=thresholds_pim[i])).ravel()
    youden_pim.append((tp/(tp+fn)) + (tn/(tn+fp)) - 1)

# %% [code]
tn_pim, fp_pim, fn_pim, tp_pim = confusion_matrix(test_labels[str(mlp_median_index)], (pim_predictions[str(mlp_median_index)]>=thresholds_pim[np.argmax(youden_pim)])).ravel()

# %% [code]
youden_prism = []

for i in range(0,len(thresholds_prism)):
    
    tn, fp, fn, tp = confusion_matrix(test_labels[str(prism_median_index)], (prism_predictions[str(prism_median_index)]>=thresholds_prism[i])).ravel()
    youden_prism.append((tp/(tp+fn)) + (tn/(tn+fp)) - 1)

# %% [code]
tn_prism, fp_prism, fn_prism, tp_prism = confusion_matrix(test_labels[str(mlp_median_index)], (prism_predictions[str(mlp_median_index)]>=thresholds_prism[np.argmax(youden_prism)])).ravel()

# %% [markdown]
<h2> For table 3 </h2>

# %% [code]
auc_lr = []
auc_pim = []
auc_prism = []
auc_mlp = []

fpr_lr_total = []
fpr_mlp_total = []
fpr_pim_total = []
fpr_prism_total = []

tpr_lr_total = []
tpr_mlp_total = []
tpr_pim_total = []
tpr_prism_total = []


right_fprs_total = []
right_tprs_total = []
for i in lr_predictions.columns:
# for i in ["0"]:
    
    fpr_lr, tpr_lr, thresholds_lr = metrics.roc_curve(test_labels[i], lr_predictions[i], pos_label=1)
    auc_lr.append(metrics.auc(fpr_lr, tpr_lr))
    
    fpr_mlp, tpr_mlp, thresholds_mlp = metrics.roc_curve(test_labels[i], mlp_predictions[i], pos_label=1)
    auc_mlp.append(metrics.auc(fpr_mlp, tpr_mlp))
    
    fpr_pim, tpr_pim, thresholds_pim = metrics.roc_curve(test_labels[i], pim_probs[i]/100, pos_label=1)
    auc_pim.append(metrics.auc(fpr_pim, tpr_pim))
    
    fpr_prism, tpr_prism, thresholds_prism = metrics.roc_curve(test_labels[i], prism_probs[i]/100, pos_label=1)
    auc_prism.append(metrics.auc(fpr_prism, tpr_prism))
    
    # find the tpr_lr max index
    
    tn, fp, fn, tp  = metrics.confusion_matrix(test_labels[i],lr_predictions[i]>=0.5).ravel()
    
    # change the tpr values to calculate fprs
    
    right_tpr = 0.9

    right_tprs_total.append(0.9)
    

    fpr_lr_total.append(np.median(fpr_lr[(np.round(tpr_lr,decimals=2)==np.round(right_tpr,decimals=2))]))
    
    fpr_mlp_total.append(np.median(fpr_mlp[(np.round(tpr_mlp,decimals=2)==np.round(right_tpr,decimals=2))]))

    fpr_pim_total.append(np.median(fpr_pim[(np.round(tpr_pim,decimals=2)==np.round(right_tpr,decimals=2))]))
    
    if len(fpr_prism[(np.round(tpr_prism,decimals=2)==np.round(right_tpr,decimals=2))]) != 0:
        fpr_prism_total.append(np.median(fpr_prism[(np.round(tpr_prism,decimals=2)==np.round(right_tpr,decimals=2))]))

    right_fpr = 0.1

    right_fprs_total.append(0.1)
    
    tpr_lr_total.append(np.median(tpr_lr[(np.round(fpr_lr,decimals=2)==np.round(right_fpr,decimals=2))]))
    
    tpr_mlp_total.append(np.median(tpr_mlp[(np.round(fpr_mlp,decimals=2)==np.round(right_fpr,decimals=2))]))

    tpr_pim_total.append(np.median(tpr_pim[(np.round(fpr_pim,decimals=2)==np.round(right_fpr,decimals=2))]))
    tpr_prism_total.append(np.median(tpr_prism[(np.round(fpr_prism,decimals=2)==np.round(right_fpr,decimals=2))]))


    

# %% [code]
auc_lr = []
auc_pim = []
auc_prism = []
auc_mlp = []

tpr_lr_total = []
tpr_mlp_total = []
tpr_pim_total = []
tpr_prism_total = []


right_fprs_total = []
right_tprs_total = []

for i in lr_predictions.columns:
# for i in ["0"]:
    
    fpr_lr, tpr_lr, thresholds_lr = metrics.roc_curve(test_labels[i], lr_predictions[i], pos_label=1)
    auc_lr.append(metrics.auc(fpr_lr, tpr_lr))
    
    fpr_mlp, tpr_mlp, thresholds_mlp = metrics.roc_curve(test_labels[i], mlp_predictions[i], pos_label=1)
    auc_mlp.append(metrics.auc(fpr_mlp, tpr_mlp))
    
    fpr_pim, tpr_pim, thresholds_pim = metrics.roc_curve(test_labels[i], pim_probs[i]/100, pos_label=1)
    auc_pim.append(metrics.auc(fpr_pim, tpr_pim))
    
    fpr_prism, tpr_prism, thresholds_prism = metrics.roc_curve(test_labels[i], prism_probs[i]/100, pos_label=1)
    auc_prism.append(metrics.auc(fpr_prism, tpr_prism))
    
    # find the tpr_lr max index
    
    tn, fp, fn, tp  = metrics.confusion_matrix(test_labels[i],lr_predictions[i]>=0.5).ravel()
    
    right_fpr = 0.035

    right_fprs_total.append(0.035)
    
#     fpr_lr_total.append((fp/(fp+tn)))

    tpr_lr_total.append(np.median(tpr_lr[(np.round(fpr_lr,decimals=3)==np.round(right_fpr,decimals=3))]))
    
    tpr_mlp_total.append(np.median(tpr_mlp[(np.round(fpr_mlp,decimals=3)==np.round(right_fpr,decimals=3))]))
    
    
    tpr_prism_total.append(np.median(tpr_prism[(np.round(fpr_prism,decimals=3)==np.round(right_fpr,decimals=3))]))
    
    tpr_pim_total.append(np.median(tpr_pim[(np.round(fpr_pim,decimals=3)==np.round(right_fpr,decimals=3))]))
    
