# Supplementary material for: An Artificial Neural Network–Based Pediatric Mortality Risk Score: Development and Performance Evaluation Using Data From a Large North American Registry
Source: JMIR Med Inform. 2021 Aug 31;9(8):e24079. doi: 10.2196/24079 (PMC8441599; doi:10.2196/24079)
Supplement: Multimedia Appendix 1 [file medinform_v9i8e24079_app1.zip › Code/Read_me.txt]

1. ANN_Normalized.ipynb, ANN_Unnormalized.ipynb, LogisticRegression_PIM2_PRISM3.ipynb - Files to build ANN normalized, unnormalized, and logistic regression models and save the prediction values for each test set.
2. DataStats_Table1.ipynb - code to generate statistics shown in Table 1.
3. Model_Comparison.ipynb - code to generate Figure 2 and 3 (AUROC and AUPRC plots), with confusion matrix values for Table 2 and Table 3. 
